# Supplementary material for: Valorization of Traditional Italian Walnut (Juglans regia L.) Production: Genetic, Nutritional and Sensory Characterization of Locally Grown Varieties in the Trentino Region
Source: Plants (Basel). 2022 Jul 30;11(15):1986. doi: 10.3390/plants11151986 (PMC9370163; doi:10.3390/plants11151986)
Supplement: Supplementary file 1 [file plants-11-01986-s001.zip]

Archive with 14 entries (11 files):
- Supplementary_Files/
- Supplementary_Files/.DS_Store
- Supplementary_Files/Figure_S1.pdf
- Supplementary_Files/Figure_S2.pdf
- Supplementary_Files/File_S1.csv
- Supplementary_Files/Supplementary_Tables.xlsx
- __MACOSX/
- __MACOSX/._Supplementary_Files
- __MACOSX/Supplementary_Files/
- __MACOSX/Supplementary_Files/._.DS_Store
- __MACOSX/Supplementary_Files/._Figure_S1.pdf
- __MACOSX/Supplementary_Files/._Figure_S2.pdf
- __MACOSX/Supplementary_Files/._File_S1.csv
- __MACOSX/Supplementary_Files/._Supplementary_Tables.xlsx
