# Supplementary material for: Valorization of Traditional Italian Walnut (Juglans regia L.) Production: Genetic, Nutritional and Sensory Characterization of Locally Grown Varieties in the Trentino Region
Source: Plants (Basel). 2022 Jul 30;11(15):1986. doi: 10.3390/plants11151986 (PMC9370163; doi:10.3390/plants11151986)
Supplement: Supplementary file 1 [file plants-11-01986-s001.zip › Supplementary_Files/Supplementary_Tables.xlsx]

## Sheet: TableS1
Table S1. Origin, accession name, code and provenance of the 42 walnut plants included in the genetic characterization and representing 33 walnut accessions.
Accession origin	J. Regia accession	Plant code	Plant provenance
Italy	‘Bleggiana’	BL_CR2	Trentino_IT
		BL_W002	Trentino_IT
		BL_W003	Trentino_IT
		BL_W004	Trentino_IT
		BL_W005	Trentino_IT
		BL_W006	Trentino_IT
		BL_W014	Trentino_IT
		BL_W033	Trentino_IT
	wild_Bleggio	wild_W007	Trentino_IT
	local Franquette	LF_W021	Trentino_IT
		LF_W015	Trentino_IT
	Feltrina ecotype 1	Feltrina_1	Veneto -IT
	Feltrina ecotype 2	Feltrina_2	Veneto-IT
	Sorrento ecotype 1	SoE_mast	Sorrento_peninsula _IT
	Sorrento ecotype 2	SoE_ac2	Sorrento_peninsula _IT
	Sorrento ecotype 3	SoE_m2	Sorrento_peninsula _IT
	Sorrento ecotype 4	SoE_m1	Sorrento_peninsula _IT
	Sorrento ecotype 5	SoE_m3	Sorrento_peninsula _IT
	Sorrento ecotype 6	SoE_dub	Sorrento_peninsula _IT
France	‘Lara’	LA_W018	Trentino – IT
		LA_UCD06	UCDavis germplasm collection
	‘Meylan’	MEY_UCD16	UCDavis germplasm collection
USA/France	‘S_Franquette’	SFR_UCD09	UCDavis germplasm collection
USA	‘Chandler’	CR	UCDavis germplasm collection
	‘Hartley’	HART	UCDavis germplasm collection
	‘Conway_Mayette’	CMAY	UCDavis germplasm collection
	‘Eureka’	EURK	UCDavis germplasm collection
	‘Gale_Carmel’	GAC	UCDavis germplasm collection
	‘Marchetti’	MARCH	UCDavis germplasm collection
	‘Payne’	PAYN	UCDavis germplasm collection
	‘Sharkey’	SHARK	UCDavis germplasm collection
	‘Waterloo’	WAT	UCDavis germplasm collection
	‘Cascade’	CASC	UCDavis germplasm collection
	‘Chico’	CHI	UCDavis germplasm collection
	‘Cisco’	CISC	UCDavis germplasm collection
	‘Howard’	HWD	UCDavis germplasm collection
	‘Pedro’	PED	UCDavis germplasm collection
	‘Serr’	SERR	UCDavis germplasm collection
	‘Sunland’	SUNL	UCDavis germplasm collection
	‘Theama’	THEM	UCDavis germplasm collection
	‘Tulare’	TLRE	UCDavis germplasm collection
	‘Vina’	VINA	UCDavis germplasm collection

## Sheet: Table S2
Table S2. Allelic profiles (bp) at 11 SSR loci for 31 walnut unique multilocus genotypes of 56 individuals. Characterization by SNPs genotyping and/or metabolites and VOCs was performed for the individuals flagged with "y" in the realtive columns.
Unique SSR multilocus profile	Accession	Accession_origin	Plant_provenance	Plant_code	WGA005	WGA032	WGA069	WGA089	WGA118	WGA202	WGA276	WGA321	WGA331	WGA332	WGA376	SNPs profiles	Metabolites and VOCs profiles
1	Bleggiana	Italy_bl	Trentino_IT	B_W002	267/267	170/196	161/177	222/222	185/199	267/277	191/193	227/244	273/273	222/222	256/256	y
1	Bleggiana	Italy_bl	Trentino_IT	B_W003	267/267	170/196	161/177	222/222	185/199	267/277	191/193	227/244	273/273	222/222	256/256	y
1	Bleggiana	Italy_bl	Trentino_IT	B_W004	267/267	170/196	161/177	222/222	185/199	267/277	191/193	227/244	273/273	222/222	256/256	y
1	Bleggiana	Italy_bl	Trentino_IT	B_W005	267/267	170/196	161/177	222/222	185/199	267/277	191/193	227/244	273/273	222/222	256/256	y
1	Bleggiana	Italy_bl	Trentino_IT	B_W006	267/267	170/196	161/177	222/222	185/199	267/277	191/193	227/244	273/273	222/222	256/256	y
1	Bleggiana	Italy_bl	Trentino_IT	B_W014	267/267	170/196	161/177	222/222	185/199	267/277	191/193	227/244	273/273	222/222	256/256	y
1	Bleggiana	Italy_bl	Trentino_IT	B_W033	267/267	170/196	161/177	222/222	185/199	267/277	191/193	227/244	273/273	222/222	256/256	y
1	Bleggiana	Italy_bl	Trentino_IT	B_CR2	267/267	170/196	161/177	222/222	185/199	267/277	191/193	227/244	273/273	222/222	256/256	y
1	Bleggiana	Italy_bl	Trentino_IT	B_CR4	267/267	170/196	161/177	222/222	185/199	267/277	191/193	227/244	273/273	222/222	256/256		y
1	Bleggiana	Italy_bl	Trentino_IT	B_CR5	267/267	170/196	161/177	222/222	185/199	267/277	191/193	227/244	273/273	222/222	256/256		y
1	Bleggiana	Italy_bl	Trentino_IT	B_CR6	267/267	170/196	161/177	222/222	185/199	267/277	191/193	227/244	273/273	222/222	256/256		y
1	Bleggiana	Italy_bl	Trentino_IT	B_CR7	267/267	170/196	161/177	222/222	185/199	267/277	191/193	227/244	273/273	222/222	256/256		y
2	wild_Bleggio	Italy_bl	Trentino_IT	wild_W007	243/265	168/196	161/177	222/222	185/199	267/277	191/191	227/244	na/na	na/na	na/na	y
3	local_Franquette	Italy_bl	Trentino_IT	LF_CR1	241/243	170/196	161/177	216/216	197/199	261/267	175/191	227/244	273/273	215/222	248/256		y
3	local_Franquette	Italy_bl	Trentino_IT	LF_CR2	241/243	170/196	161/177	216/216	197/199	261/267	175/191	227/244	273/273	215/222	248/256		y
3	local_Franquette	Italy_bl	Trentino_IT	LF_CR3	241/243	170/196	161/177	216/216	197/199	261/267	175/191	227/244	273/273	215/222	248/256		y
3	local_Franquette	Italy_bl	Trentino_IT	LF_CR4	241/243	170/196	161/177	216/216	197/199	261/267	175/191	227/244	273/273	215/222	248/256		y
3	local_Franquette	Italy_bl	Trentino_IT	LF_CR5	241/243	170/196	161/177	216/216	197/199	261/267	175/191	227/244	273/273	215/222	248/256		y
3	local_Franquette	Italy_bl	Trentino_IT	LF_W021	241/243	170/196	161/177	216/216	197/199	261/267	175/191	227/244	273/273	215/222	248/256	y
3	local_Franquette	Italy_bl	Trentino_IT	LF_W015	241/243	170/196	161/177	216/216	197/199	261/267	175/191	227/244	273/273	215/222	248/256	y
4	S_Franquette	USA_France	UCDavis_germplasm_collection	S_FR	241/253	170/170	161/177	216/222	199/199	265/267	191/191	244/244	273/277	222/222	248/256	y
5	Lara	France	Trentino_IT	L_BR4	241/253	172/196	161/161	216/216	185/199	261/267	191/191	244/244	273/275	222/222	248/256		y
5	Lara	France	Trentino_IT	L_BR5	241/253	172/196	161/161	216/216	185/199	261/267	191/191	244/244	273/275	222/222	248/256		y
5	Lara	France	Trentino_IT	L_BR6	241/253	172/196	161/161	216/216	185/199	261/267	191/191	244/244	273/275	222/222	248/256		y
5	Lara	France	Trentino_IT	L_BR7	241/253	172/196	161/161	216/216	185/199	261/267	191/191	244/244	273/275	222/222	248/256		y
5	Lara	France	Trentino_IT	L_BR8	241/253	172/196	161/161	216/216	185/199	261/267	191/191	244/244	273/275	222/222	248/256		y
5	Lara	France	Trentino_IT	L_W018	241/253	172/196	161/161	216/216	185/199	261/267	191/191	244/244	273/275	222/222	248/256	y
5	Lara	France	UCDavis_germplasm_collection	LARA	241/253	172/196	161/161	216/216	185/199	261/267	191/191	244/244	273/275	222/222	248/256	y
6	Sorrento ecotype 1	Italy_so	Sorrento_peninsula _IT	SoE_mast	243/251	196/196	181/181	222/222	197/199	261/267	175/179	244/246	277/277	222/222	248/256	y
6	Sorrento ecotype 2	Italy_so	Sorrento_peninsula _IT	SoE_ac2	243/251	196/196	181/181	222/222	197/199	261/267	175/179	244/246	277/277	222/222	248/256	y
6	Sorrento ecotype 3	Italy_so	Sorrento_peninsula _IT	SoE_m2	243/251	196/196	181/181	222/222	197/199	261/267	175/179	244/246	277/277	222/222	248/256	y
7	Sorrento ecotype 4	Italy_so	Sorrento_peninsula _IT	SoE_m1	243/251	196/198	161/181	222/222	197/199	261/267	175/179	244/246	277/277	222/222	248/256	y
8	Sorrento ecotype 5	Italy_so	Sorrento_peninsula _IT	SoE_m3	243/251	196/196	161/181	222/222	197/199	261/267	175/179	244/246	na/na	222/222	na/na	y
9	Sorrento ecotype 6	Italy_so	Sorrento_peninsula _IT	SoE_dub	241/243	170/196	181/181	216/222	197/197	261/267	175/179	244/246	269/277	222/222	248/248	y
10	Feltrina ecotype 1	Italy_fe	Veneto_IT	Feltrina_1	235/235	196/198	161/181	222/222	197/199	265/267	175/181	227/227	273/273	215/222	na/na	y
11	Feltrina ecotype 2	Italy_fe	Veneto_IT	Feltrina_2	243/243	196/196	163/181	222/222	199/199	261/261	179/179	227/227	277/277	222/222	256/256	y
12	Chandler	USA	UCDavis_germplasm_collection	CR	241/273	170/196	161/161	216/216	185/199	261/267	191/193	244/248	273/275	222/227	248/256	y
13	Hartley	USA	UCDavis_germplasm_collection	HART	241/243	196/196	161/161	216/216	199/199	261/267	179/191	227/244	273/273	222/222	248/256	y
14	Conway_Mayette	USA	UCDavis_germplasm_collection	CMAY	241/253	196/196	161/161	216/222	199/199	261/265	175/191	244/244	273/277	222/222	256/256	y
15	Eureka	USA	UCDavis_germplasm_collection	EURK	243/251	170/196	161/161	na/na	197/197	261/267	179/179	na/na	277/277	224/224	248/256	y
16	Gale_Carmel	USA	UCDavis_germplasm_collection	GAC	241/247	196/196	181/181	212/222	185/185	267/277	167/179	223/244	277/277	215/224	248/256	y
17	Marchetti	USA	UCDavis_germplasm_collection	MARCH	241/251	196/196	181/181	212/216	197/199	261/267	179/191	239/246	277/277	222/224	248/248	y
18	Payne	USA	UCDavis_germplasm_collection	PAYN	241/243	196/196	181/181	216/216	199/199	267/267	191/191	239/246	277/277	222/222	248/256	y
19	Sharkey	USA	UCDavis_germplasm_collection	SHARK	247/273	170/196	159/161	216/222	185/199	261/277	191/193	227/244	275/277	224/227	256/256	y
20	Waterloo	USA	UCDavis_germplasm_collection	WAT	251/253	170/196	161/161	212/222	197/199	267/267	179/191	239/244	273/277	222/224	248/256	y
21	Cascade	USA	UCDavis_germplasm_collection	CASC	241/243	170/198	159/161	212/222	185/199	265/277	175/191	227/244	273/273	222/222	244/248	y
22	Chico	USA	UCDavis_germplasm_collection	CHI	247/251	170/196	159/159	216/216	185/197	261/277	191/193	244/248	275/277	224/224	248/256	y
23	Cisco	USA	UCDavis_germplasm_collection	CISC	241/243	170/196	161/181	216/216	199/199	265/267	191/191	244/248	273/273	222/222	248/256	y
24	Howard	USA	UCDavis_germplasm_collection	HWD	241/271	196/196	161/161	216/222	197/199	261/265	191/193	227/248	275/277	222/227	256/256	y
25	Meylan	France	UCDavis_germplasm_collection	MEYLAN	241/241	196/196	161/177	216/216	199/199	265/267	na/na	244/244	273/273	222/224	248/256	y
26	Pedro	USA	UCDavis_germplasm_collection	PED	241/243	196/196	161/181	216/216	199/199	265/267	191/191	244/248	273/277	222/222	248/256	y
27	Serr	USA	UCDavis_germplasm_collection	SERR	241/243	166/196	179/181	216/218	185/199	261/267	173/191	223/239	273/277	215/222	248/256	y
28	Sunland	USA	UCDavis_germplasm_collection	SUNL	243/243	166/196	159/181	212/218	185/197	261/267	167/191	223/239	275/277	215/224	248/256	y
29	Theama	USA	UCDavis_germplasm_collection	THEM	241/251	196/196	181/181	216/222	197/199	267/267	179/191	239/239	273/277	222/222	256/256	y
30	Tulare	USA	UCDavis_germplasm_collection	TLRE	243/251	196/196	179/181	216/216	197/199	261/267	173/191	223/239	273/277	215/222	256/256	y
31	Vina	USA	UCDavis_germplasm_collection	VINA	241/241	170/196	177/181	216/216	199/199	267/267	191/191	239/244	273/277	222/222	248/256	y

## Sheet: Table S3
Table S3. Phenolics and ellagitannins compounds, quantified by ultraperformance liquid chromatography coupled to tandem mass spectrometry (UPLC-MS/MS), in the whole raw kernel of the cultivars locally cultivated in the Bleggio area of the Trentino region (northeast of Italy). Results are expressed as μg/g. B = ‘Bleggiana’; LF = ‘Blegette’; L = ‘Lara’
Code	Sample_ID	Sampling year	ellagitannins											phenols
			bis-HHDP_glucose_1(as gallic acid)	bis-HHDP_glucose_2(as gallic acid)	HHDP-digalloyl_glucose_1(as gallic acid)	galloyl-bis-HDDP-glucose_1(as gallic acid)	HHDP-digalloyl_glucose_2(as gallic acid)	galloyl-bis-HDDP-glucose_2(as gallic acid)	rugosin C(as gallic acid)	ellagic acid pentoside(as ellagic acid)	unknown_1117Da(as gallic acid)	rugosin F(as gallic acid)	glansreginin A(as ellagic acid)	anthranilic acid	4-aminobenzoic acid	p-hydroxybenzoic acid	vanillic acid	gallic acid	methyl gallate	Ellagic acid	p-coumaric acid	caffeic acid	ferulic acid	neochlorogenic acid	chlorogenic acid	t-piceide	Phloretin	Phlorizin	luteolin	naringenin	catechin	epicatechin gallate	Procyanidin B1	procyanidin B3 (as B1)	taxifolin	Quercetin-3-Rha	arbutin
W01	B_CR2	2017	1031.17	925.238	303.754	878.684	642.825	352.766	53.0933	217.373	310.621	48.6693	134.777	0.0368668	0.0521881	0.257589	0.149861	7.64053	33.6	168.244	0.165661	0.084267	0.216892	23.9237	nd	0.0292062	0.00191516	4.78694	0.0201092	0.0924065	120.809	3.0068	35.2906	43.7561	0.742124	0.962368	17.0923
W02	B_CR4	2017	1837.91	2304.87	1024.3	1538.12	982.196	778.14	713.022	379.768	517.28	219.135	198.665	0.0465193	0.0316093	0.631589	0.109738	11.9561	38.7023	286.483	0.233789	0.20874	0.190252	29.4783	nd	0.11928	0.0566581	9.68258	0.0298201	0.096617	203.672	8.27745	75.5897	72.9965	1.33176	1.6234	18.4521
W03	B_CR5	2017	1099.45	960.399	313.514	921.477	657.982	359.634	70.7597	220.104	355.294	56.1871	134.473	0.0339369	0.0466632	0.12962	0.179583	8.73357	35.4768	212.217	0.256412	0.234259	0.180054	14.7564	nd	0.050434	0.0061275	4.74457	0.0164971	0.0970972	124.94	2.73711	48.624	61.5116	1.59409	0.923838	6.88966
W04	B_CR6	2017	1325.66	1513.15	607.943	1139.19	718.275	732.232	347.46	300.687	451.412	83.0616	221.156	0.024593	0.0587498	0.541501	0.115223	13.1795	52.5652	239.897	0.306501	0.118866	0.18217	26.1742	nd	0.0733235	0.0282364	7.67983	0.0154845	0.0683138	143.58	4.14574	51.2613	54.6788	1.48924	1.2169	14.942
W05	B_CR7	2017	1288.37	1600.23	769.409	1135.24	735.86	794.636	501.374	350.253	445.612	114.743	187.35	0.0278638	0.0576898	0.331618	0.142851	11.7185	39.5387	189.501	0.13147	0.171107	0.221341	12.8417	nd	0.105176	0.0125583	5.08573	0.0164828	0.0494484	99.0334	4.47783	39.1294	41.1917	0.815899	0.898706	6.7972
W16	LF_CR1	2017	1087.78	918.663	199.129	543.349	374.524	192.845	12.274	216.313	126.456	15.2521	109.343	0.148583	0.0644712	0.575117	0.118268	5.69524	24.28	182.544	0.362063	0.0559319	0.163953	18.4836	29.7361	0.163099	0.0123819	9.31971	0.0234829	0.233975	180.849	3.40843	51.9488	76.605	13.2264	2.04557	6.32757
W17	LF_CR2	2017	1367.26	1111.42	313.921	821.932	593.17	286.513	nd	246.821	236.387	27.4566	108.025	0.262208	0.0389083	0.541896	0.0913498	15.8148	36.6403	756.311	0.482124	0.298861	0.170294	17.657	42.6869	0.297169	0.0157889	10.9676	0.0315777	0.161836	156.467	3.34329	49.0898	68.9031	9.5438	1.92511	8.9833
W18	LF_CR3	2017	1070.83	879.309	198.605	608.102	373.001	191.272	4.25435	150.572	152.452	33.5453	165.769	0.135001	0.0749457	0.313184	0.160811	11.5317	29.4224	226.734	0.152869	0.0679971	0.206969	15.6602	31.429	0.0828869	0.113659	5.52414	0.0297797	0.271988	91.3285	1.96497	31.8638	42.8109	4.25553	2.15208	4.91515
W19	LF_CR4	2017	984.168	747.402	181.515	433.355	266.427	223.917	nd	163.592	123.109	19.4935	113.146	0.00596054	0.0481101	0.122617	0.0894082	6.02356	40.3303	200.304	0.26269	0.0974975	0.124746	17.2694	28.947	0.117934	0.0110696	5.58673	0.0136241	0.0851506	121.178	2.13047	41.3602	64.8039	7.01726	1.6268	6.18364
W20	LF_CR5	2017	1000.5	774.061	259.432	200.624	121.991	228.925	7.98122	189.554	89.9531	14.1596	66.9812	0.0240722	0.0299846	0.193422	0.0375864	9.81934	37.9986	223.775	0.305759	0.070105	0.235654	24.0984	28.4212	0.127963	0.0443435	9.28637	0.0190044	0.197645	155.165	3.51369	51.9693	62.2266	11.2966	4.06862	5.37823
W31	L_BR4	2017	338.032	294.429	88.8402	279.425	224.922	45.1142	nd	70.4566	52.4429	38.2968	149.384	0.0153701	0.0182014	0.160981	0.116489	3.7414	20.0737	104.966	0.0808952	0.105568	0.0485371	18.2552	nd	0.159768	0.00404476	0.131455	0.0145611	0.0469192	97.636	2.38034	18.8955	20.0179	4.87717	0.730079	3.01213
W32	L_BR5	2017	464.166	405.431	118.782	336.842	248.425	48.3505	4.02999	105.572	56.0403	3.28022	186.551	0.0196441	0.0287107	0.143553	0.0955763	3.22428	13.5284	93.2882	0.0169997	0.169242	0.094443	17.8698	nd	0.124665	0.00906653	0.143931	0.0120887	0.0423105	69.2996	1.46311	14.9231	13.1302	2.66669	0.531525	4.13509
W33	L_BR6	2017	951.148	887.129	267.703	871.627	611.053	123.062	24.067	169.139	178.708	13.1579	202.775	0.024056	0.0143492	0.310617	0.0907374	5.9912	23.0688	139.389	0.378565	0.1743	0.127454	32.1151	nd	0.219458	0.0101288	0.156997	0.0189916	0.0776543	122.756	3.11757	23.7715	14.4205	7.30204	1.69405	12.1297
W34	L_BR7	2017	680.695	612.114	151.689	528.958	390.83	85.666	nd	120.994	102.799	nd	220.512	0.018145	0.0330643	0.160886	0.095967	4.67537	23.1361	141.953	0.159676	0.0919348	0.0733866	18.893	nd	0.146773	nd	0.168547	0.0137096	0.0350804	94.9739	2.27619	24.4627	23.5168	4.34553	1.00282	6.07334
W35	L_BR8	2017	647.753	577.629	162.62	479.637	403.92	78.3939	2.48566	156.262	125.43	5.01912	207.553	0.0160259	0.0290997	0.339497	0.0822384	3.84875	24.4239	100.472	0.220989	0.0708515	0.110495	20.4651	nd	0.142546	0.00463909	0.0594647	0.0227737	0.0307867	132.595	3.2288	24.9541	18.1401	5.44207	1.34871	6.93417
W76	B_CR2	2018	1249.1	1535.2	300.862	460.735	300.418	454.944	194.692	285.303	139.815	181.021	182.028	0.0402427	0.0796724	0.102029	0.0658517	3.66452	21.353	176.007	0.171133	0.170727	0.215034	2.1788	nd	nd	nd	0.667053	nd	nd	26.8333	0.398768	7.16279	9.19444	0.128045	0.214628	1.25403
W77	B_CR4	2018	1389.48	1665.95	232.066	487.874	308.395	435.529	303.29	291.055	170.403	311.798	222.424	0.0304154	0.0558795	0.139345	0.0445622	2.2656	11.0546	138.022	0.227408	0.131211	0.251104	2.28116	nd	nd	0.00282934	0.990977	nd	nd	27.3668	0.726787	9.34355	14.0289	0.201944	0.227408	1.01892
W78	B_CR5	2018	973.138	921.967	162.293	172.32	218.719	371.539	173.772	241.262	153.719	223.49	158.214	0.0180647	0.0515037	0.069184	0.0841739	3.52454	16.668	164.412	0.150283	0.119535	0.272508	2.78235	nd	nd	0.00461227	0.819831	nd	nd	18.7016	0.310559	7.4515	7.67443	0.14644	0.239838	0.815219
W79	B_CR6	2018	1273.63	1579.46	264.142	584.916	386.825	534.465	209.882	282.651	158.988	201.655	196.866	0.0310002	0.0255296	0.27809	0.112604	3.96483	23.9449	223.232	0.242531	0.0182354	0.245266	1.71869	nd	0.0492356	nd	0.671518	nd	nd	22.451	0.349664	7.4177	11.7527	0.071118	0.219281	1.33073
W80	B_CR7	2018	734.135	727.673	70.5265	286.444	206.492	364.813	219.665	199.491	125.415	123.712	185.772	0.0048908	0.0357405	0.116251	0.104212	3.30618	15.6547	141.543	0.101202	0.029721	0.163654	1.88522	nd	nd	nd	0.673802	nd	nd	19.178	0.469517	8.44002	9.20111	0.048908	0.0737383	0.798706
W91	LF_CR1	2018	1525.73	1085.99	77.1459	463.957	287.124	246.575	91.3657	244.151	50.1605	16.2181	166.692	0.11416	0.0328354	0.148523	0.0759795	2.31947	12.2373	160.408	0.11416	0.0221448	0.16914	2.87042	3.38166	0.035508	0.00534529	1.08891	0.00801794	0.0851428	20.3782	0.172577	6.17534	9.69483	2.0671	0.287118	1.23553
W92	LF_CR2	2018	1644.19	1615.96	143.406	766.244	183.965	373.131	151.589	320.728	116.14	59.5375	140.91	0.010853	0.0415409	0.257479	0.101045	3.87303	16.4401	193.511	0.137721	0.126494	0.134727	2.00856	4.35955	0.0475288	0.00299394	1.93895	nd	0.112647	32.5864	0.574088	12.9626	18.507	2.53961	0.392954	1.61298
W93	LF_CR3	2018	927.645	724.962	48.7666	291.441	61.7547	186.834	61.8011	176.846	31.4536	nd	149.803	0.0170087	0.082724	0.0529588	0.0734465	6.6156	12.5203	185.52	0.0564378	0.0618497	0.228457	1.47396	2.32825	nd	0.0131431	1.02439	0.0127565	0.287214	15.4698	0.213381	4.87878	8.14406	1.74609	0.27755	0.701994
W94	LF_CR4	2018	947.872	987.168	95.4173	437.638	123.511	229.36	37.9894	232.961	53.2101	10.8489	175.225	0.0243747	0.0588356	0.14961	0.0907749	2.324	14.8774	187.669	0.243747	0.0554735	0.207605	3.31917	3.65831	nd	0.0130279	1.84828	nd	0.11557	28.8483	0.105904	7.81798	15.8373	2.64844	0.441687	1.92602
W95	LF_CR5	2018	958.387	811.094	76.2087	331.478	91.2673	194.496	54.4947	197.118	46.56	nd	131.438	0.085641	0.09814	0.137026	0.144432	4.30196	15.8538	208.421	0.197206	0.141192	0.163412	1.42951	3.0391	nd	0.0199057	0.778639	nd	0.380524	28.6735	0.357378	6.2805	11.3616	1.68042	0.202298	0.665685
W106	L_BR4	2018	616.703	487.886	44.9991	111.962	61.4301	133.111	24.744	152.523	50.4684	nd	158.096	0.12395	0.0286959	0.158226	0.0542034	2.36622	12.1332	139.222	0.240727	0.108407	0.222393	1.94096	nd	nd	0.00318843	0.0410511	0.00717398	0.0282973	19.6687	0.357503	4.80417	5.68139	0.946566	0.207647	0.547613
W107	L_BR5	2018	565.015	539.323	59.6379	66.5496	56.2448	146.878	10.1499	161.336	20.2186	nd	170.822	0.0115702	0.0615325	0.127798	0.0615325	4.27993	18.3893	231.944	0.0888803	0.153042	0.167242	2.64379	nd	nd	nd	0.0368143	0.00894062	0.115176	18.2189	0.278737	3.8187	4.0338	0.978735	0.214575	1.12073
W108	L_BR6	2018	622.735	526.053	39.2634	71.7597	14.6163	128.973	13.119	132.529	10.1127	nd	171.729	0.00981832	0.0549826	0.0251349	0.0891503	1.87648	12.1814	125.9	0.188119	0.0549826	0.0915067	2.38585	nd	nd	nd	0.0286695	0.00903285	nd	17.5084	0.235247	3.49807	3.0912	1.00814	0.314972	1.10476
W109	L_BR7	2018	904.254	680.717	67.7221	246.092	48.2133	148.885	44.6486	162.444	45.4852	1.54822	180.243	0.071427	0.0587123	0.020942	0.0695572	1.58448	11.0936	123.053	0.16791	0.0845157	0.0994743	2.166	nd	nd	0.00261774	0.0467454	0.00523549	0.0583383	20.3264	0.458479	3.79648	4.40604	1.06131	0.324226	1.10431
W110	L_BR8	2018	601.253	495.868	50.1051	86.3189	37.4695	149.739	34.9926	136.948	53.028	2.34266	182.654	0.0560292	0.0380999	0.049946	0.106616	2.5021	10.8489	135.242	0.104374	0.049946	0.185377	1.66327	nd	nd	0.001921	0.0329772	0.0028815	0.0909274	12.126	0.371714	2.49858	3.96014	1.66839	0.472246	0.640974
W151	B_CR2	2019	1465	845.19	198.333	594.571	179.857	449.905	71.0476	265.81	499.333	40.5714	109.048	0.00965904	0.0579542	0.154545	nd	9.15677	45.2043	231.344	0.20284	0.135227	0.367043	12.663	nd	nd	2.18294	39.66	0.0386361	0.0772723	115.087	8.41302	75.157	113.639	1.30397	2.86873	2.64658
W152	B_CR4	2019	1105.58	651.963	59.7107	351.705	94.1116	113.017	40.031	164.411	289.876	4.13223	154.752	0.0302358	0.0503931	1.09857	0.0201572	4.1927	31.4251	187.23	0.36283	0.0705503	0.0806289	9.7057	0.473695	0.0604717	0.0403145	2.50957	0.0100786	0.0604717	123.977	5.04939	61.4896	79.4598	0.544245	1.06833	1.39085
W153	B_CR5	2019	981.11	701.731	217.261	467.057	127.749	210.132	195.774	165.835	301.782	11.5071	206.365	0.045995	0.055194	0.340363	nd	5.73098	34.1467	193.878	0.193179	0.340363	0.239174	9.75095	0.432353	nd	0.036796	2.31815	0.018398	0.00919901	81.678	3.6888	39.6385	49.4171	0.386358	1.15907	1.38905
W154	B_CR6	2019	1457.76	956.225	392.49	581.818	283.399	398.024	296.887	242.095	387.5	nd	116.897	0.153647	0.0672206	nd	0.0192059	14.3372	49.8777	262.477	0.240073	0.124838	0.55697	9.39167	0.144044	nd	0.00960294	4.07165	0.0384118	0.124838	94.9154	4.43656	49.023	90.0948	0.739426	1.6325	1.61329
W155	B_CR7	2019	1189.45	993.056	403.086	688.837	229.938	398.045	405.556	244.136	302.469	109.774	213.58	0.129643	0.0370407	0.444489	nd	10.4733	38.865	223.874	0.194464	0.175944	0.527831	9.89914	nd	0.0740815	0.00926019	2.37061	0.0370407	0.0926019	127.754	4.13004	52.4682	91.111	0.425969	0.99084	1.59275
W166	LF_CR1	2019	1085.54	574.872	38.9231	255.436	9.23077	133.744	57.2821	158.205	54.7692	1.53846	147.077	0.0190051	0.0886904	0.557482	nd	7.14591	16.4774	190.102	0.10136	0.0696853	0.342092	11.4347	29.1095	0.0886904	0.0253401	9.23647	0.0443452	0.430782	173.523	4.64358	56.0016	89.723	7.24094	1.56475	5.80922
W167	LF_CR2	2019	1300.19	706.721	103.723	501.161	95.793	201.838	28.7718	154.207	66.3926	nd	97.0503	0.0593688	0.0593688	0.866785	nd	6.7443	16.3146	188.431	0.148422	0.154359	0.142485	13.8151	25.9145	0.154359	0.00593688	8.23445	0.0415582	0.308718	162.718	4.14394	60.5265	107.303	10.8764	1.54359	5.55098
W168	LF_CR3	2019	1124.39	628.81	59.6853	458.161	79.7443	145.723	43.3628	170.206	51.6224	nd	170.944	0.0770042	0.0473872	0.716731	0.219166	5.47322	13.5764	144.152	0.142162	0.165855	0.2784	22.6037	26.5783	0.231013	0.0355404	12.451	0.0355404	0.379098	221.304	4.77426	69.902	107.071	20.3469	2.31605	9.12203
W169	LF_CR4	2019	1322.83	726.3	130.989	619.317	109.735	299.643	42.8135	198.318	124.363	nd	144.241	0.050771	0.0846183	0.823618	0.0846183	5.50019	18.2832	140.968	0.377962	0.220007	0.259496	11.903	23.6818	0.0959007	0.0169237	7.23204	0.0338473	0.242572	143.388	3.4355	53.4223	81.6623	8.34336	1.32569	3.42422
W170	LF_CR5	2019	1101.46	587.683	94.3111	451.879	96.5031	179.958	19.7808	148.695	88.6221	nd	155.167	0.056258	0.056258	0.342662	0.0971729	7.17545	14.801	132.641	0.0613723	0.0511436	0.148317	6.27021	13.7474	0.0767154	0.0255718	6.48501	0.0255718	0.352891	113.191	2.65947	44.0347	70.9362	5.41611	1.0331	2.7055
W181	L_BR4	2019	735.401	510.448	124.761	264.122	62.3569	90.6966	55.2004	172.376	84.7328	3.10115	184.065	0.0175297	0.0467458	0.631068	0.0467458	2.51843	16.5246	99.7847	0.461615	0.309691	0.146081	25.9673	0.72456	0.373966	nd	0.660284	0.0292161	0.0759619	209.012	6.17044	62.5634	63.6269	18.1666	1.98085	6.5561
W182	L_BR5	2019	544.995	419.578	121.639	201.766	49.0186	59.7154	40.4809	108.636	35.3288	nd	168.499	0.0479134	0.00871153	0.62723	0.0958269	2.58297	10.0618	49.2071	0.487846	0.2265	0.152452	25.6032	0.300548	0.139385	0.00435577	0.505269	0.0261346	0.056625	148.031	3.27554	41.6281	37.991	10.5714	1.45047	6.51187
W183	L_BR6	2019	512.928	339.487	45.171	148.944	39.4366	44.8189	29.5775	118.964	15.6942	nd	121.378	0.033859	0.0804152	0.744899	0.126971	2.70449	10.437	60.0701	0.630624	0.228548	0.169295	24.2219	0.211619	0.101577	0.0126971	0.643321	0.00846476	0.0846476	162.87	3.00076	50.1875	40.0849	6.84799	1.05386	6.22583
W184	L_BR7	2019	617.681	537.536	67.5362	241.256	74.0097	57.4879	17.8261	134.444	41.1594	nd	180.097	0.0331452	0.053861	0.584185	0.0828631	1.86856	10.7681	55.133	0.310737	0.186442	0.0704336	22.547	0.215444	0.149154	0.0248589	1.00679	0.0165726	0.0621473	171.759	4.36688	46.2707	49.2041	11.0332	1.73598	7.33753
W185	L_BR8	2019	920.2	573.859	86.5494	439.876	88.4981	103.85	8.88783	129.895	106.226	10.6464	185.124	0.128317	0.061592	0.703176	0.164245	3.48508	18.1132	84.1912	0.220705	0.292562	0.143715	28.8713	0.133449	0.148847	0.015398	1.18565	0.0359287	0.07699	174.336	5.43036	52.1787	52.266	14.3201	1.97608	8.90518

## Sheet: Table S4
Table S4. VOC mass peaks from the raw PTR-ToF-MS spectra were reduced from 318 to 73, applying noise and correlation coefficient thresholds. Among the 73 mass peaks, 57 were significantly different among production years based on 2 way ANOVA, while only 26 differed among accessions.
m/z	formula	tentative identification	cv	year	cv*year
28.0332	C2H4+		ns	***	ns
31.0183	CH2OH+		ns	***	ns
33.0334	CH4OH+	Methanol	***	***	**
34.9957	H2SH+	Hydrogen sulfide	***	ns	ns
39.023	C3H3+	Common fragment	ns	***	ns
41.0389	C3H5+	Common fragment	ns	**	ns
42.0107			***	***	*
42.0418	C2[13]CH5+		ns	***	ns
43.0179	C2H3O+	Common fragment of esters	***	***	***
43.0545	C3H7+	Common fragment of alcohols	ns	ns	ns
45.0334	C2H4OH+	Acetaldehyde	***	***	***
47.0491	C2H6OH+	Ethanol	ns	ns	ns
49.0118	CH4SH+	Methantiol	ns	ns	ns
53.0035			ns	***	ns
53.0396	C4H5+		***	***	**
57.0363	C3H4OH+		***	***	ns
57.0707	C4H9+	Butanol	ns	***	ns
59.0489	C3H6OH+	Acetone	ns	ns	ns
60.0231			***	***	***
61.0281	C2H4O2H+	Acetic acid, common fragment of esters	***	***	***
63.0164			ns	*	ns
67.0565	C5H7+		ns	***	ns
69.0356	C4H4OH+	Furfural	ns	***	ns
69.0707	C5H9+	Pentenol	ns	***	ns
71.0499	C4H6OH+	Butenal	***	***	***
71.0863	C5H11+	1-Pentanol*	ns	ns	ns
73.0646	C4H8OH+	Butanal, Butanone	***	**	***
75.0433	C3H6O2H+	Methyl acetate	***	***	***
77.0291			***	**	***
78.9696	CH2S2H+		ns	*	ns
79.0733			**	ns	***
80.9933			ns	***	ns
82.9449	CCl2H+		*	***	ns
83.0519	C5H6OH+	Methylfuran	ns	***	ns
83.0863	C6H11+	Hexenol	ns	***	ns
83.9508			ns	ns	ns
85.0657	C5H8OH+	Pentenal, Pentanone	ns	***	ns
85.1018	C6H13+	Hexanol	ns	***	**
87.0446	C4H6O2H+	Butanedione, Butyrolactone	*	*	ns
87.0812	C5H10OH+	3-Methylbutanal*, Pentanal*	ns	***	ns
88.953	C2H2S2H+		***	***	***
88.9774			***	***	***
89.0595	C4H8O2H+	Ethyl acetate	***	***	***
91.0525	C4H10SH+	Diethyl sulfide	ns	***	ns
91.0734	C4H10O2H+	Butanediol	***	***	ns
94.0921			ns	ns	ns
97.0287	C5H4O2H+	4-Cyclopentene-1,3-dione*	ns	***	*
97.0676	C6H8OH+	Ethyl furan	ns	ns	**
98.9593			ns	***	ns
99.0817	C6H10OH+	Hexenal	ns	***	ns
101.097	C6H12OH+	Hexanal*	ns	***	ns
103.078	C5H10O2H+	Isopropyl acetate*	ns	***	***
104.039			***	***	***
105.086			ns	***	ns
107.051	C7H6OH+	Benzaldehyde*	***	***	***
107.083	C8H11+	Xylene	***	***	**
109.026			ns	***	ns
109.069	C7H8OH+	Benzyl alcohol	ns	***	ns
111.105	C8H15+	1-Octen-3-ol	ns	**	ns
113.09	C7H12OH+	(Z)-2-heptenal*	ns	***	*
115.081	C6H10O2H+	Caprolactone	ns	ns	**
117.092	C6H12O2H+	Hexanoic acid*, 2-Butyl acetate*	***	ns	ns
118.042			***	***	***
119.096			ns	***	ns
121.067	C8H8OH+	Benzeneacetaldehyde*	ns	ns	ns
123.047	C4H10O2SH+/C7H6O2H+		ns	**	ns
127.039	C6H6O3H+	Maltol	ns	***	*
129.092	C7H12O2H+		ns	*	**
131.108	C7H14O2H+	2-Methylbutyl acetate*	ns	ns	ns
136.958			ns	ns	ns
139.123	C9H14OH+		ns	*	ns
145.122	C8H16O2H+	C8 esters and acids	ns	ns	ns
147.103	C7H14O3H+		*	***	ns
